# Supplementary material for: Shape-Matching and Halogen Bonding in Chiral Pyrazine-Allene Hosts: Confining an Unstable Guest Conformation
Source: Org Lett. 2025 Jun 24;27(26):7164–9. doi: 10.1021/acs.orglett.5c02075 (PMC12235685; doi:10.1021/acs.orglett.5c02075)
Supplement: Supplementary file 2 [file ol5c02075_si_002.zip]

Archive with 159 entries (138 files):
- (P4)-4/
- (P4)-4/.DS_Store
- (P4)-4/._.DS_Store
- (P4)-4/13C/
- (P4)-4/13C/acqu
- (P4)-4/13C/acqus
- (P4)-4/13C/audita.txt
- (P4)-4/13C/cpdprg2
- (P4)-4/13C/fid
- (P4)-4/13C/format.temp
- (P4)-4/13C/pdata/
- (P4)-4/13C/pdata/1/
- (P4)-4/13C/pdata/1/1i
- (P4)-4/13C/pdata/1/1r
- (P4)-4/13C/pdata/1/auditp.txt
- (P4)-4/13C/pdata/1/outd
- (P4)-4/13C/pdata/1/proc
- (P4)-4/13C/pdata/1/procs
- (P4)-4/13C/pdata/1/thumb.png
- (P4)-4/13C/pdata/1/title
- (P4)-4/13C/pulseprogram
- (P4)-4/13C/scon2
- (P4)-4/13C/shimvalues
- (P4)-4/13C/specpar
- (P4)-4/13C/uxnmr.info
- (P4)-4/13C/uxnmr.par
- (P4)-4/1H/
- (P4)-4/1H/acqu
- (P4)-4/1H/acqus
- (P4)-4/1H/audita.txt
- (P4)-4/1H/fid
- (P4)-4/1H/format.temp
- (P4)-4/1H/fq1list
- (P4)-4/1H/pdata/
- (P4)-4/1H/pdata/1/
- (P4)-4/1H/pdata/1/1i
- (P4)-4/1H/pdata/1/1r
- (P4)-4/1H/pdata/1/auditp.txt
- (P4)-4/1H/pdata/1/outd
- (P4)-4/1H/pdata/1/proc
- (P4)-4/1H/pdata/1/procs
- (P4)-4/1H/pdata/1/thumb.png
- (P4)-4/1H/pdata/1/title
- (P4)-4/1H/precom.output
- (P4)-4/1H/pulseprogram
- (P4)-4/1H/scon2
- (P4)-4/1H/shimvalues
- (P4)-4/1H/specpar
- (P4)-4/1H/stanprogram6064
- (P4)-4/1H/uxnmr.info
- (P4)-4/1H/uxnmr.par
- (P2)-2/
- (P2)-2/.DS_Store
- (P2)-2/._.DS_Store
- (P2)-2/13C/
- (P2)-2/13C/acqu
- (P2)-2/13C/acqus
- (P2)-2/13C/audita.txt
- (P2)-2/13C/cpdprg2
- (P2)-2/13C/fid
- (P2)-2/13C/format.temp
- (P2)-2/13C/fq1list
- (P2)-2/13C/pdata/
- (P2)-2/13C/pdata/1/
- (P2)-2/13C/pdata/1/1i
- (P2)-2/13C/pdata/1/1r
- (P2)-2/13C/pdata/1/auditp.txt
- (P2)-2/13C/pdata/1/outd
- (P2)-2/13C/pdata/1/proc
- (P2)-2/13C/pdata/1/procs
- (P2)-2/13C/pdata/1/thumb.png
- (P2)-2/13C/pdata/1/title
- (P2)-2/13C/precom.output
- (P2)-2/13C/pulseprogram
- (P2)-2/13C/scon2
- (P2)-2/13C/shimvalues
- (P2)-2/13C/specpar
- (P2)-2/13C/stanprogram7316
- (P2)-2/13C/uxnmr.info
- (P2)-2/13C/uxnmr.par
- (P2)-2/1H/
- (P2)-2/1H/acqu
- (P2)-2/1H/acqus
- (P2)-2/1H/audita.txt
- (P2)-2/1H/fid
- (P2)-2/1H/format.temp
- (P2)-2/1H/fq1list
- (P2)-2/1H/pdata/
- (P2)-2/1H/pdata/1/
- (P2)-2/1H/pdata/1/1i
- (P2)-2/1H/pdata/1/1r
- (P2)-2/1H/pdata/1/auditp.txt
- (P2)-2/1H/pdata/1/outd
- (P2)-2/1H/pdata/1/proc
- (P2)-2/1H/pdata/1/procs
- (P2)-2/1H/pdata/1/thumb.png
- (P2)-2/1H/pdata/1/title
- (P2)-2/1H/precom.output
- (P2)-2/1H/pulseprogram
- (P2)-2/1H/scon2
- (P2)-2/1H/shimvalues
- (P2)-2/1H/specpar
- (P2)-2/1H/stanprogram7316
- (P2)-2/1H/uxnmr.info
- (P2)-2/1H/uxnmr.par
- (P2)-3/
- (P2)-3/.DS_Store
- (P2)-3/._.DS_Store
- (P2)-3/13C/
- (P2)-3/13C/acqu
- (P2)-3/13C/acqus
- (P2)-3/13C/audita.txt
- (P2)-3/13C/cpdprg2
- (P2)-3/13C/fid
- (P2)-3/13C/format.temp
- (P2)-3/13C/fq1list
- (P2)-3/13C/pdata/
- (P2)-3/13C/pdata/1/
- (P2)-3/13C/pdata/1/1i
- (P2)-3/13C/pdata/1/1r
- (P2)-3/13C/pdata/1/auditp.txt
- (P2)-3/13C/pdata/1/outd
- (P2)-3/13C/pdata/1/proc
- (P2)-3/13C/pdata/1/procs
- (P2)-3/13C/pdata/1/thumb.png
- (P2)-3/13C/pdata/1/title
- (P2)-3/13C/precom.output
- (P2)-3/13C/pulseprogram
- (P2)-3/13C/scon2
- (P2)-3/13C/shimvalues
- (P2)-3/13C/specpar
- (P2)-3/13C/stanprogram6140
- (P2)-3/13C/uxnmr.info
- (P2)-3/13C/uxnmr.par
- (P2)-3/1H/
- (P2)-3/1H/acqu
- (P2)-3/1H/acqus
- (P2)-3/1H/audita.txt
- (P2)-3/1H/fid
- (P2)-3/1H/format.temp
- (P2)-3/1H/fq1list
- (P2)-3/1H/pdata/
- (P2)-3/1H/pdata/1/
- (P2)-3/1H/pdata/1/1i
- (P2)-3/1H/pdata/1/1r
- (P2)-3/1H/pdata/1/auditp.txt
- (P2)-3/1H/pdata/1/outd
- (P2)-3/1H/pdata/1/proc
- (P2)-3/1H/pdata/1/procs
- (P2)-3/1H/pdata/1/thumb.png
- (P2)-3/1H/pdata/1/title
- (P2)-3/1H/precom.output
- (P2)-3/1H/pulseprogram
- (P2)-3/1H/scon2
- (P2)-3/1H/shimvalues
- (P2)-3/1H/specpar
- (P2)-3/1H/stanprogram6140
- (P2)-3/1H/uxnmr.info
- (P2)-3/1H/uxnmr.par
