# Supplementary material for: Shape-Matching and Halogen Bonding in Chiral Pyrazine-Allene Hosts: Confining an Unstable Guest Conformation
Source: Org Lett. 2025 Jun 24;27(26):7164–9. doi: 10.1021/acs.orglett.5c02075 (PMC12235685; doi:10.1021/acs.orglett.5c02075)
Supplement: Supplementary file 2 [file ol5c02075_si_002.zip › (P4)-4/13C/uxnmr.info]

CONFIGURATION INFORMATION
=========================

Path         : C:/Bruker/TopSpin3.6.2/conf/instr/spect/uxnmr.info
Date         : Thu Aug 27 19:47:25 2020
Release      : TopSpin 3.6.2
Installed in : C:/Bruker/TopSpin3.6.2
Host         : DEYP-TALES2
OS           : Windows 7 (Vs 6.1) Service Pack 1
CPU          : Intel(R) Core(TM) i7-6700 CPU @ 3.40GHz (8 cores at 3408 MHz with Hyperthreading)
User         : CACTI\deyp01
System       : Avance III 400 NMR spectrometer
1H-frequency : 400.16 MHz
Description  : Avance III 400
Location     : Universidad de Vigo
Bruker Order : 415883 - PH000219
Configured in: DEYP-TALES2:C:/Bruker/TopSpin3.6.2/conf/instr/spect

IPSO: connected to spectrometer subnet
- TCP/IP address = 149.236.99.254
 - IPSO type: AQS
- Tctrl : 1
- Fctrls: 2
- Gctrl1: without digital preemphasis
- Rctrl : 1
- FREDs : none
- DPP : none

DRU1: AQS DRU Z100977/00560 ECL 03.00
- TCP/IP address = 149.236.99.89
- Firmware Version = 170619
- DRU1 controls AQS-Rack and HPPR/2

AQS: connected to 149.236.99.89:/dev/tty10
  _Slot_ SBSB _____________________Board_____________________
  Number Addr Type HW-VS FW-VS ID  ECL Name   Description
  -----------------------------------------------------------
     2   0x10 0x72   0x3    AW  R  3.0 REC-1  AQS RXAD400 Z102116/647 ECL 03.00
     3   0x34  0x2   0x1        X  5.0 REF-1  REF-400 Reference Board for AQS Receiver
     4   0x24 0x11   0x8    AE  S  2.0 SGU-1  AQS SGU/2 400 Z103080/00256 ECL 02.00 FPGA-Vs=AF
     5   0x25 0x11   0x8    AE  S  2.0 SGU-2  AQS SGU/2 400 Z103080/00269 ECL 02.00 FPGA-Vs=AF
     9   0x36  0x5     0        A  6.0 BLA-1  BLA2BB 150/60 20-400 W1345049/1786 ECL 6
    21   0x21 0xcf     0        P  1.0 PSD-1  PSD/3 Power Supply Distribution Board
    --   0x20 0xd1     0        B  2.0 MASTER AQS/3 Chassis
     1   0x20  0x7     0        B      MASTER AQS Rack Master
  Logical Receiver/SGU configuration:


Router: 1 AQS-Minirouter

Amplifiers (AQS configuration):
  RO  Amplifier  Module  Nucleus  Power/W  Switchbox Name PN/SN/FW
   1      1         1        B      150    N         BLA2BB 150/60 20-400 W1345049/1786/-
   2      1         2        B       60    N         BLA2BB 150/60 20-400 W1345049/1786/-
   3      2         1       2H       20    N         2HTX in BSMS -/-/-


BSMS: BSMS/2 connected to ethernet
- TCP/IP address = 149.236.99.20
- ELCB firmware version = 20190521
- GAB current limits = 0.0/X, 0.0/Y, 10.0/Z (in A)
- SCB channels = 20
- Shim System = BOSS1-SB
- 2HTX Amplifier: available
- Lock: installed

SampleCase: in BSMS/2 connected to ethernet
- TCP/IP address = 149.236.99.20

Bruker Automatic Changer: device connected to 149.236.99.254:/dev/tty05
- Capacity: 24 holders
- Firmware: 970111
- use BACS air  = yes
- BACS sx delay = 10 s
- Sample Rail fast changer mode = no

Eurotherm VTU: device connected to 149.236.99.254:/dev/tty04

Prodigy Control Unit: PCU - LNP PRODIGY UNIT Z127349/683
- TCP/IP address   = 149.236.99.252

Preamplifiers :
HPPR2: - HPPR/2 preamplifier connected to 149.236.99.89:/dev/tty10
    Type      : HPPR/2
    Controller: Cover/1 with Application firmware = AO
                15 LEDs for tuning, 15 LEDs for matching
    Module  1 : 1H/2H 1H (virtual 50 Ohm reference: 267.6%/77.2deg)
                PN=Z003959, SN=00404 from 20070123
    Module  2 : 1H/2H 2H (virtual 50 Ohm reference: 116.3%/-72.1deg)
                PN=Z003959, SN=00404 from 20070123
    Module  3 : XBB19F 2HS
                PN=Z003504, SN=00401 from 20070301
    Module  4 : QNP Function Module


Gradient Controller cable connections
--------------------------------------------------------------------
GCtrl1: connected to GAB in BSMS

RF cable connections (assumed)
--------------------------------------------------------------------
SGU1 NORM output -> input 2 of transmitter 1 (BLA2BB 150/60 20-400 W1345049/1786)
SGU1 AUX  output -> input 1 of transmitter 2 (2HTX in BSMS)
SGU2 NORM output -> input 3 of transmitter 1 (BLA2BB 150/60 20-400 W1345049/1786)
SGU2 AUX  output -> TUNE signal input of HPPR

Blanking cable connections (assumed)
--------------------------------------------------------------------
transmitter 1 = BLA2BB 150/60 20-400 W1345049/1786:
- amplifier B-150W uses blanking 1
- amplifier B-60W uses blanking 2

transmitter 2 = 2HTX in BSMS:
- amplifier 2H-20W uses blanking 3
