# Supplementary material for: Shape-Matching and Halogen Bonding in Chiral Pyrazine-Allene Hosts: Confining an Unstable Guest Conformation
Source: Org Lett. 2025 Jun 24;27(26):7164–9. doi: 10.1021/acs.orglett.5c02075 (PMC12235685; doi:10.1021/acs.orglett.5c02075)
Supplement: Supplementary file 2 [file ol5c02075_si_002.zip › (P4)-4/1H/audita.txt]

##TITLE= Audit trail, TopSpin 3.6.2
##JCAMPDX= 5.01
##ORIGIN= Bruker BioSpin GmbH
##OWNER= deyp01
$$ C:/Bruker/TopSpin3.5pl7/data/MCVIRU/nmr/MCVIRU-09092020/1/audita.txt
##AUDIT TRAIL=  $$ (NUMBER, WHEN, WHO, WHERE, PROCESS, VERSION, WHAT)
(   1,<2020-09-09 16:18:41.622 +0200>,<CACTI\deyp01>,<DEYP-TALES2>,<go4>,<TopSpin 3.6.2>,
      <created by zg
	started at 2020-09-09 16:17:50.688 +0200,
	POWCHK disabled, PULCHK disabled,
       configuration hash MD5:
       42 8C 31 46 46 9C F1 B2 EC 1D F0 F5 86 23 78 01
       data hash MD5: 64K
       92 E4 74 A0 EC ED ED 24 82 6A 1D 8C B1 9B 0A CB>)
##END=

$$ hash MD5
$$ 11 12 CF 4F 90 4F EA 98 67 88 EA 4F B3 8A 36 00
