# Supplementary material for: Shape-Matching and Halogen Bonding in Chiral Pyrazine-Allene Hosts: Confining an Unstable Guest Conformation
Source: Org Lett. 2025 Jun 24;27(26):7164–9. doi: 10.1021/acs.orglett.5c02075 (PMC12235685; doi:10.1021/acs.orglett.5c02075)
Supplement: Supplementary file 2 [file ol5c02075_si_002.zip › (P4)-4/1H/shimvalues]

# Wed Sep 09 16:18:41 2020
#$$PROBEIDENTIFIER=Z167430_0015
#$$PROBENAME=CPP1.1 BBO 400S1 BB-H&F-D-05 Z XT
#$$SHIMID=313232
#
# Active Shim Gradients
#
Z           		9027            
Z2          		369             
Z3          		2191            
Z4          		8101            
Z5          		897             
Z6          		3090            
X           		-725            
XZ          		11146           
XZ2         		-5014           
XZ3         		-206            
Y           		-2226           
YZ          		-6069           
YZ2         		-1381           
YZ3         		-1419           
XY          		9551            
XYZ         		-3566           
(X2-Y2)     		-4107           
(X2-Y2)Z    		3202            
X3          		1233            
Y3          		-4972           
#
# Lock Parameter
#
FIELD		8961.592
LOCKPHASE		312.700 
LOCKPOWER		-30.000 
LOCKGAIN		130.764 
LOCKDC		-75.000 
LOCKSHIFT		7.240   
LOOPGAIN		-9.400  
LOOPTIME		0.464   
LOOPFILTER		50.000  
#
IEEE64_VERSION_CODE 1
#
# Shim currents 
#
SHIM_SETTING [1 ]  4378.08923108   
SHIM_SETTING [2 ]  182.81985065    
SHIM_SETTING [3 ]  1152.26622680   
SHIM_SETTING [4 ]  4261.06907949   
SHIM_SETTING [5 ]  471.90427116    
SHIM_SETTING [6 ]  -381.44900000   
SHIM_SETTING [7 ]  5863.04300000   
SHIM_SETTING [8 ]  -2637.21200000  
SHIM_SETTING [9 ]  -2160.30500000  
SHIM_SETTING [10]  5023.81000000   
SHIM_SETTING [11]  -1171.00600000  
SHIM_SETTING [12]  -3192.24700000  
SHIM_SETTING [13]  -726.43200000   
SHIM_SETTING [14]  -746.31300000   
SHIM_SETTING [15]  1625.39700000   
SHIM_SETTING [16]  1684.11200000   
SHIM_SETTING [17]  -108.17400000   
SHIM_SETTING [18]  -1875.60300000  
SHIM_SETTING [19]  648.31100000    
SHIM_SETTING [20]  -2615.47000000  
