# Supplementary material for: Shape-Matching and Halogen Bonding in Chiral Pyrazine-Allene Hosts: Confining an Unstable Guest Conformation
Source: Org Lett. 2025 Jun 24;27(26):7164–9. doi: 10.1021/acs.orglett.5c02075 (PMC12235685; doi:10.1021/acs.orglett.5c02075)
Supplement: Supplementary file 2 [file ol5c02075_si_002.zip › (P2)-2/13C/pdata/1/auditp.txt]

##TITLE= Audit trail, TopSpin 3.6.2
##JCAMPDX= 5.01
##ORIGIN= Bruker BioSpin GmbH
##OWNER= deyp01
$$ C:/Bruker/TopSpin3.5pl7/data/MCVIRU/nmr/MCVIRU-04142021/2/pdata/1/auditp.txt
##AUDIT TRAIL=  $$ (NUMBER, WHEN, WHO, WHERE, PROCESS, VERSION, WHAT)
(   1,<2021-04-14 10:30:18.177 +0200>,<CACTI\deyp01>,<DEYP-TALES2>,<go4>,<TopSpin 3.6.2>,
      <created by zg
	started at 2021-04-14 10:27:12.802 +0200,
	POWCHK disabled, PULCHK disabled,
       configuration hash MD5:
       58 FD A4 4C 0E 43 57 DB C3 CA 2A B4 66 27 96 D7
       data hash MD5: 64K
       FF 92 4F 5F AC D0 94 49 CD C6 B8 E8 F4 36 B2 7A>)
(   2,<2021-04-14 10:30:20.205 +0200>,<CACTI\deyp01>,<DEYP-TALES2>,<proc1d>,<TopSpin 3.6.2>,
      <Start of raw data processing
       ef LB = 1 FT_mod = 6 PKNL = 1 SI = 32K 
       data hash MD5: 32K
       54 50 3B A9 38 15 C0 AC A5 57 C5 E3 98 83 77 09>)
(   3,<2021-04-14 10:30:20.455 +0200>,<CACTI\deyp01>,<DEYP-TALES2>,<proc1d>,<TopSpin 3.6.2>,
      <apk 
       data hash MD5: 32K
       39 80 C8 CE A7 5A EB FD 98 63 A5 A2 53 26 C4 EA>)
##END=

$$ hash MD5
$$ 25 A6 57 A0 96 45 E7 1B 15 C7 59 1F EB B8 93 2B
