# Supplementary material for: Shape-Matching and Halogen Bonding in Chiral Pyrazine-Allene Hosts: Confining an Unstable Guest Conformation
Source: Org Lett. 2025 Jun 24;27(26):7164–9. doi: 10.1021/acs.orglett.5c02075 (PMC12235685; doi:10.1021/acs.orglett.5c02075)
Supplement: Supplementary file 2 [file ol5c02075_si_002.zip › (P2)-2/13C/pdata/1/outd]

##TITLE= Parameter file, TopSpin 3.6.2
##JCAMPDX= 5.0
##DATATYPE= Parameter Values
##NPOINTS= 1	$$ modification sequence number
##ORIGIN= Bruker BioSpin GmbH
##OWNER= deyp01
$$ 2021-04-14 10:25:41.587 +0200  CACTI\deyp01@DEYP-TALES2
$$ C:\Bruker\TopSpin3.5pl7\data\MCVIRU\nmr/MCVIRU-04142021/2/pdata/1/outd
$$ process C:\Bruker\TopSpin3.6.2\prog\mod\edparproc.exe
##$CURPLOT= <HP Business Inkjet 3000 PCL 5C>
##$CURPRIN= <$noprint>
##$DFORMAT= <normdp>
##$LAYOUT= <+/1D_X.xwp>
##$LFORMAT= <normlp>
##$PFORMAT= <normpl>
##END=
