# Supplementary material for: Shape-Matching and Halogen Bonding in Chiral Pyrazine-Allene Hosts: Confining an Unstable Guest Conformation
Source: Org Lett. 2025 Jun 24;27(26):7164–9. doi: 10.1021/acs.orglett.5c02075 (PMC12235685; doi:10.1021/acs.orglett.5c02075)
Supplement: Supplementary file 2 [file ol5c02075_si_002.zip › (P2)-2/13C/specpar]

##TITLE= Parameter file, TopSpin 3.6.2
##JCAMPDX= 5.0
##DATATYPE= Parameter Values
##NPOINTS= 9427	$$ modification sequence number
##ORIGIN= Bruker BioSpin GmbH
##OWNER= bruker
$$ 2021-04-13 09:45:30.942 +0200  CACTI\deyp01@DEYP-TALES2
$$ C:/Bruker/TopSpin3.6.2/conf/instr/spect/specpar
$$ process C:\Bruker\TopSpin3.6.2\prog\mod\hconfserver.exe
##$HPPRECH= (0..15)
-1 -1 -1 -1 -1 -1 -1 -1 -1 -1 -1 -1 -1 -1 -1 -1
##$HPSELECT= no
##$NUC1= 1
##$NUC2= 10
##$NUC3= 0
##$NUC4= 0
##$NUC5= 0
##$NUC6= 0
##$NUC7= 0
##$NUC8= 0
##$NUCARR= (0..123)
400.16 400.16 61.426996414 426.826558358 304.837790362 58.887889738 155.517370075
56.229734901 42.991821853 128.387230358 100.620312032 28.916830107 40.547860659
54.247518331 376.526594418 31.589814874 105.84992304 24.496334616 104.269126974
79.500535499 161.987737187 30.7162816 39.207312654 32.63594916 18.672958197
23.217355229 10.249318088 26.930884046 97.205854795 22.559156054 22.565170459
39.897188494 105.253876717 22.619027994 99.196534749 12.956292445 94.946259318
35.758501682 106.104316757 113.660217909 25.037222885 96.043818166 122.035610726
13.958841304 68.517852182 76.316566421 20.879236355 100.256006368 108.069282429
15.39655616 38.635219909 130.934168726 17.342222115 19.608632317 37.200066077
97.943841872 26.078131082 26.625425912 90.069317322 18.427972242 20.65373419
12.750886315 18.31172176 16.19775251 18.621577653 84.895864768 88.80820908
87.498005208 87.685576206 130.927345998 142.586047614 149.222193011 95.760596923
51.857602747 104.720839587 126.24955563 80.061955978 111.285240298 32.988874274
52.485553827 39.753723131 44.469492685 52.79831088 56.525165026 122.528992
21.80872 13.445376 16.686672 13.765504 99.479776 43.937568 12.284912 16.126448
96.198464 13.765504 19.287712 85.394144 11.524608 33.173264 70.02522289
19.2917136 45.6342464 32.5370096 16.0344112 10.0720272 47.97758336 16.672214219
90.13443936 91.04280256 9.13297573 31.07402464 6.8747488 7.4869936 86.021530854
6.9187664 71.671945315 26.456910533 228.58419712 230.827646141 83.715868958
64.302862861 7.36854624 14.525808 100
##$NUCOFFS= (0..127)
<2H> <1H> <31P> <13C> <> <> <> <> <> <> <> <> <> <> <> <> <> <> <> <> <>
<> <> <> <> <> <> <> <> <> <> <> <> <> <> <> <> <> <> <> <> <> <> <> <>
<> <> <> <> <> <> <> <> <> <> <> <> <> <> <> <> <> <> <> <> <> <> <> <>
<> <> <> <> <> <> <> <> <> <> <> <> <> <> <> <> <> <> <> <> <> <> <> <>
<> <> <> <> <> <> <> <> <> <> <> <> <> <> <> <> <> <> <> <> <> <> <> <>
<> <> <> <> <> <> <> <> <> <> <>
##$OFFS= (0..127)
0 0 0 12074.44 0 0 0 0 0 0 0 0 0 0 0 0 0 0 0 0 0 0 0 0 0 0 0 0 0 0 0 0
0 0 0 0 0 0 0 0 0 0 0 0 0 0 0 0 0 0 0 0 0 0 0 0 0 0 0 0 0 0 0 0 0 0 0 0
0 0 0 0 0 0 0 0 0 0 0 0 0 0 0 0 0 0 0 0 0 0 0 0 0 0 0 0 0 0 0 0 0 0 0 0
0 0 0 0 0 0 0 0 0 0 0 0 0 0 0 0 0 0 0 0 0 0 0 0
##$OFFSF= (0..7)
-23633.2 0 0 0 0 0 0 0
##$OFFSH= (0..7)
2471.0000000141 10 0 0 0 0 0 0
##$OFFSX= (0..7)
-2851.8 0 0 0 0 0 0 0
##$PRECHAN= (0..15)
-1 2 0 1 -1 -1 -1 -1 -1 -1 -1 -1 -1 -1 -1 -1
##$RECPRE= (0..15)
-1 0 -1 -1 -1 -1 -1 -1 -1 -1 -1 -1 -1 -1 -1 -1
##$RECPRFX= (0..15)
1 0 0 0 0 0 0 0 0 0 0 0 0 0 0 0
##$RECSEL= (0..15)
0 0 1 0 0 0 0 0 0 0 0 0 0 0 0 0
##$SELREC= (0..9)
0 0 0 0 0 0 0 0 0 0
##$SFO1= 400.162001
##$SFO2= 100.632386
##$SFO3= 400.162001
##$SFO4= 400.162001
##$SFO5= 400.162001
##$SFO6= 400.162001
##$SFO7= 400.162001
##$SFO8= 400.162001
##END=
