# Supplementary material for: Shape-Matching and Halogen Bonding in Chiral Pyrazine-Allene Hosts: Confining an Unstable Guest Conformation
Source: Org Lett. 2025 Jun 24;27(26):7164–9. doi: 10.1021/acs.orglett.5c02075 (PMC12235685; doi:10.1021/acs.orglett.5c02075)
Supplement: Supplementary file 2 [file ol5c02075_si_002.zip › (P2)-2/1H/pdata/1/auditp.txt]

##TITLE= Audit trail, TopSpin 3.6.2
##JCAMPDX= 5.01
##ORIGIN= Bruker BioSpin GmbH
##OWNER= deyp01
$$ C:/Bruker/TopSpin3.5pl7/data/MCVIRU/nmr/MCVIRU-04142021/1/pdata/1/auditp.txt
##AUDIT TRAIL=  $$ (NUMBER, WHEN, WHO, WHERE, PROCESS, VERSION, WHAT)
(   1,<2021-04-14 10:25:27.859 +0200>,<CACTI\deyp01>,<DEYP-TALES2>,<go4>,<TopSpin 3.6.2>,
      <created by zg
	started at 2021-04-14 10:24:37.104 +0200,
	POWCHK disabled, PULCHK disabled,
       configuration hash MD5:
       58 FD A4 4C 0E 43 57 DB C3 CA 2A B4 66 27 96 D7
       data hash MD5: 64K
       2E 39 12 99 64 F5 44 1A 3F 71 32 44 E4 DE 34 64>)
(   2,<2021-04-14 10:25:28.561 +0200>,<CACTI\deyp01>,<DEYP-TALES2>,<proc1d>,<TopSpin 3.6.2>,
      <Start of raw data processing
       ef LB = 0.3 FT_mod = 6 PKNL = 1 SI = 32K 
       data hash MD5: 32K
       A9 BA 47 A2 2E FE BA D5 90 1C 72 E7 E7 11 F7 56>)
(   3,<2021-04-14 10:25:28.811 +0200>,<CACTI\deyp01>,<DEYP-TALES2>,<proc1d>,<TopSpin 3.6.2>,
      <apk 
       data hash MD5: 32K
       7E 9D E7 FB 1C DE 74 7E D7 11 25 BF 24 1F B3 F1>)
##END=

$$ hash MD5
$$ AA FD E4 3E B5 AE 3F 79 0E 46 BA EE E2 C6 0C A2
