# Supplementary material for: Shape-Matching and Halogen Bonding in Chiral Pyrazine-Allene Hosts: Confining an Unstable Guest Conformation
Source: Org Lett. 2025 Jun 24;27(26):7164–9. doi: 10.1021/acs.orglett.5c02075 (PMC12235685; doi:10.1021/acs.orglett.5c02075)
Supplement: Supplementary file 2 [file ol5c02075_si_002.zip › (P2)-2/1H/shimvalues]

# Wed Apr 14 10:25:27 2021
#$$PROBEIDENTIFIER=Z167430_0015
#$$PROBENAME=CPP1.1 BBO 400S1 BB-H&F-D-05 Z XT
#$$SHIMID=313232
#
# Active Shim Gradients
#
Z           		9404            
Z2          		459             
Z3          		2601            
Z4          		6632            
Z5          		2070            
Z6          		3090            
X           		-492            
XZ          		11253           
XZ2         		-4444           
XZ3         		1025            
Y           		-2302           
YZ          		-5970           
YZ2         		-1324           
YZ3         		-1906           
XY          		9660            
XYZ         		-3682           
(X2-Y2)     		-3772           
(X2-Y2)Z    		3167            
X3          		1081            
Y3          		-5167           
#
# Lock Parameter
#
FIELD		8932.889
LOCKPHASE		300.700 
LOCKPOWER		-30.000 
LOCKGAIN		123.897 
LOCKDC		-75.000 
LOCKSHIFT		7.240   
LOOPGAIN		-12.000 
LOOPTIME		0.400   
LOOPFILTER		100.000 
#
IEEE64_VERSION_CODE 1
#
# Shim currents 
#
SHIM_SETTING [1 ]  4560.91370747   
SHIM_SETTING [2 ]  227.16504962    
SHIM_SETTING [3 ]  1368.04905992   
SHIM_SETTING [4 ]  3488.32122414   
SHIM_SETTING [5 ]  1088.84405183   
SHIM_SETTING [6 ]  -258.88866361   
SHIM_SETTING [7 ]  5919.30115024   
SHIM_SETTING [8 ]  -2337.69382069  
SHIM_SETTING [9 ]  -1983.90017292  
SHIM_SETTING [10]  5080.98801873   
SHIM_SETTING [11]  -1210.92047966  
SHIM_SETTING [12]  -3140.32886158  
SHIM_SETTING [13]  -696.67026932   
SHIM_SETTING [14]  -1002.33451986  
SHIM_SETTING [15]  1625.39700000   
SHIM_SETTING [16]  1665.58437495   
SHIM_SETTING [17]  539.39038004    
SHIM_SETTING [18]  -1936.75284529  
SHIM_SETTING [19]  568.38529295    
SHIM_SETTING [20]  -2717.70930323  
