# Supplementary material for: Shape-Matching and Halogen Bonding in Chiral Pyrazine-Allene Hosts: Confining an Unstable Guest Conformation
Source: Org Lett. 2025 Jun 24;27(26):7164–9. doi: 10.1021/acs.orglett.5c02075 (PMC12235685; doi:10.1021/acs.orglett.5c02075)
Supplement: Supplementary file 2 [file ol5c02075_si_002.zip › (P2)-3/13C/pdata/1/auditp.txt]

##TITLE= Audit trail, TopSpin 3.6.2
##JCAMPDX= 5.01
##ORIGIN= Bruker BioSpin GmbH
##OWNER= deyp01
$$ C:/Bruker/TopSpin3.5pl7/data/MCVIRU/nmr/MCVIRU-03102022/2/pdata/1/auditp.txt
##AUDIT TRAIL=  $$ (NUMBER, WHEN, WHO, WHERE, PROCESS, VERSION, WHAT)
(   1,<2022-03-10 12:09:33.294 +0100>,<CACTI\deyp01>,<DEYP-TALES2>,<go4>,<TopSpin 3.6.2>,
      <created by zg
	started at 2022-03-10 12:05:41.960 +0100,
	POWCHK disabled, PULCHK disabled,
       terminated by command 'halt'
       configuration hash MD5:
       33 9B 22 A0 F9 84 33 85 7E D1 FD A5 0D C6 2E DA
       data hash MD5: 64K
       50 68 9A 5B 36 AD FC 07 E1 2C AF E8 E1 4D 2B 9F>)
(   2,<2022-03-10 12:09:34.199 +0100>,<CACTI\deyp01>,<DEYP-TALES2>,<proc1d>,<TopSpin 3.6.2>,
      <Start of raw data processing
       ef LB = 1 FT_mod = 6 PKNL = 1 SI = 32K 
       data hash MD5: 32K
       DB 93 00 CA 63 56 43 7E 9A 23 56 AF 6F 3B D6 EA>)
(   3,<2022-03-10 12:09:34.417 +0100>,<CACTI\deyp01>,<DEYP-TALES2>,<proc1d>,<TopSpin 3.6.2>,
      <apk 
       data hash MD5: 32K
       4D 24 12 C1 0D 1C 26 DA A9 F6 59 80 9B D4 C8 3F>)
##END=

$$ hash MD5
$$ 8B 90 DE DF 05 C2 B4 BC 5B 90 54 77 EC FB F3 B8
