# Supplementary material for: Shape-Matching and Halogen Bonding in Chiral Pyrazine-Allene Hosts: Confining an Unstable Guest Conformation
Source: Org Lett. 2025 Jun 24;27(26):7164–9. doi: 10.1021/acs.orglett.5c02075 (PMC12235685; doi:10.1021/acs.orglett.5c02075)
Supplement: Supplementary file 2 [file ol5c02075_si_002.zip › (P2)-3/13C/shimvalues]

# Thu Mar 10 12:09:32 2022
#$$PROBEIDENTIFIER=Z167430_0015
#$$PROBENAME=CPP1.1 BBO 400S1 BB-H&F-D-05 Z XT
#$$SHIMID=313232
#
# Active Shim Gradients
#
Z           		8500            
Z2          		-228            
Z3          		-221            
Z4          		-8067           
Z5          		-11146          
Z6          		19129           
X           		-460            
XZ          		11257           
XZ2         		-4503           
XZ3         		191             
Y           		-2364           
YZ          		-6011           
YZ2         		-1540           
YZ3         		-2401           
XY          		9589            
XYZ         		-3448           
(X2-Y2)     		-4041           
(X2-Y2)Z    		3239            
X3          		1066            
Y3          		-4378           
#
# Lock Parameter
#
FIELD		8863.962
LOCKPHASE		294.900 
LOCKPOWER		-30.000 
LOCKGAIN		133.652 
LOCKDC		-75.000 
LOCKSHIFT		7.240   
LOOPGAIN		-9.400  
LOOPTIME		0.464   
LOOPFILTER		50.000  
#
IEEE64_VERSION_CODE 1
#
# Shim currents 
#
SHIM_SETTING [1 ]  4122.53597007   
SHIM_SETTING [2 ]  -112.63032189   
SHIM_SETTING [3 ]  -116.48945538   
SHIM_SETTING [4 ]  -4243.18573954  
SHIM_SETTING [5 ]  -5862.88012466  
SHIM_SETTING [6 ]  -241.80691156   
SHIM_SETTING [7 ]  5921.21379404   
SHIM_SETTING [8 ]  -2368.82344804  
SHIM_SETTING [9 ]  -2125.75264358  
SHIM_SETTING [10]  5043.91470251   
SHIM_SETTING [11]  -1243.42486385  
SHIM_SETTING [12]  -3162.03571994  
SHIM_SETTING [13]  -809.95829097   
SHIM_SETTING [14]  -1262.83303087  
SHIM_SETTING [15]  10061.98782644  
SHIM_SETTING [16]  1703.76575048   
SHIM_SETTING [17]  100.65541506    
SHIM_SETTING [18]  -1813.51762819  
SHIM_SETTING [19]  560.67114800    
SHIM_SETTING [20]  -2302.84409494  
