# Supplementary material for: Shape-Matching and Halogen Bonding in Chiral Pyrazine-Allene Hosts: Confining an Unstable Guest Conformation
Source: Org Lett. 2025 Jun 24;27(26):7164–9. doi: 10.1021/acs.orglett.5c02075 (PMC12235685; doi:10.1021/acs.orglett.5c02075)
Supplement: Supplementary file 2 [file ol5c02075_si_002.zip › (P2)-3/1H/pdata/1/auditp.txt]

##TITLE= Audit trail, TopSpin 3.6.2
##JCAMPDX= 5.01
##ORIGIN= Bruker BioSpin GmbH
##OWNER= deyp01
$$ C:/Bruker/TopSpin3.5pl7/data/MCVIRU/nmr/MCVIRU-03102022/1/pdata/1/auditp.txt
##AUDIT TRAIL=  $$ (NUMBER, WHEN, WHO, WHERE, PROCESS, VERSION, WHAT)
(   1,<2022-03-10 12:04:06.322 +0100>,<CACTI\deyp01>,<DEYP-TALES2>,<go4>,<TopSpin 3.6.2>,
      <created by zg
	started at 2022-03-10 12:03:15.497 +0100,
	POWCHK disabled, PULCHK disabled,
       configuration hash MD5:
       33 9B 22 A0 F9 84 33 85 7E D1 FD A5 0D C6 2E DA
       data hash MD5: 64K
       B7 38 0C A0 34 27 3C F8 D7 24 9A BE A4 06 3D 93>)
(   2,<2022-03-10 12:04:07.118 +0100>,<CACTI\deyp01>,<DEYP-TALES2>,<proc1d>,<TopSpin 3.6.2>,
      <Start of raw data processing
       ef LB = 0.3 FT_mod = 6 PKNL = 1 SI = 32K 
       data hash MD5: 32K
       28 A7 87 60 27 59 62 27 9B 32 9E 2E 50 B8 4C C2>)
(   3,<2022-03-10 12:04:07.586 +0100>,<CACTI\deyp01>,<DEYP-TALES2>,<proc1d>,<TopSpin 3.6.2>,
      <apk 
       data hash MD5: 32K
       88 61 D1 4D 05 7A EF 23 42 0B 5C 3E A7 DF BB AD>)
##END=

$$ hash MD5
$$ 4E 33 16 FF 19 CD 2A 9F 0F DE EA C4 52 40 52 3E
